# Supplementary material for: Primary cell wall inspired micro containers as a step towards a synthetic plant cell
Source: Nat Commun. 2020 Feb 19;11:958. doi: 10.1038/s41467-020-14718-x (PMC7031234; doi:10.1038/s41467-020-14718-x)
Supplement: Supplementary file 8 — Source Data file [file 41467_2020_14718_MOESM8_ESM.xlsx]

## Sheet: Figure 5k
	Plantosome						Microcapsules
No	Diameter prior to expansion (µm)	Diameter after expansion (µm)	Radius increase (%)			No	Diameter prior to expansion (µm)	Diameter after expansion (µm)	Radius increase (%)
1	19.37	24.94	28.7558			1	6.24	11.07	77.4038
2	14.8	17.75	19.9324			2	6.21	10.42	67.7939
3	19.06	20.72	8.70934			3	5.33	9.02	69.2308
4	19.06	20.22	6.08604			4	6.59	10.47	58.8771
5	15.98	17.19	7.57196			5	7.11	12.37	73.9803
6	15.35	16.25	5.86319			6	6.37	10.83	70.0157
7	10.38	13.01	25.3372			7	6.84	12.29	79.6784
8	14.85	15.27	2.82828			8	7.66	13.48	75.9791
9	13.95	15.13	8.45878			9	9.12	15.21	66.7763
						10	5.73	9.77	70.5061
			average			11	5.27	8.28	57.1157
			12.6159			12	3.93	5.44	38.4224
			s.d.			13	7.34	12.96	76.5668
			9.47285			14	6.251	10.12	61.8941
						15	5.44	7.87	44.6691
						16	7.87	12.96	64.676
						17	5.1	9.47	85.6863
						18	5.9	9.15	55.0847
						19	7.649	11.72	53.2226
						20	6.06	9.47	56.2706
						21	6.035	11.04	82.9329
						22	5.271	8.61	63.3466
									average
									65.915
									s.d.
									12.0807

## Sheet: Figure 5l
	Plantosome						Microcapsules
No	Diameter prior to expansion (µm)	Diameter after expansion (µm)	Surface Area increase (%)			No	Diameter prior to expansion (µm)	Diameter after expansion (µm)	Surface Area increase (%)
1	19.37	24.94	65.7806			1	6.24	11.07	214.721
2	14.8	17.75	43.8379			2	6.21	10.42	181.548
3	19.06	20.72	18.1772			3	5.33	9.02	186.391
4	19.06	20.22	12.5425			4	6.59	10.47	152.419
5	15.98	17.19	15.7173			5	7.11	12.37	202.691
6	15.35	16.25	12.0702			6	6.37	10.83	189.053
7	10.38	13.01	57.0941			7	6.84	12.29	222.843
8	14.85	15.27	5.73656			8	7.66	13.48	209.686
9	13.95	15.13	17.6331			9	9.12	15.21	178.143
						10	5.73	9.77	190.723
			average			11	5.27	8.28	146.854
			27.621			12	3.93	5.44	91.6076
			s.d.			13	7.34	12.96	211.758
			21.9846			14	6.251	10.12	162.097
						15	5.44	7.87	109.292
						16	7.87	12.96	171.182
						17	5.1	9.47	244.794
						18	5.9	9.15	140.513
						19	7.649	11.72	134.772
						20	6.06	9.47	144.205
						21	6.035	11.04	234.644
						22	5.271	8.61	166.821
									average
									176.671
									s.d.
									39.497
